# Supplementary material for: Multi-tissue network analysis reveals the effect of JNK inhibition on dietary sucrose-induced metabolic dysfunction in rats
Source: eLife. 2025 Feb 11;13:RP98427. doi: 10.7554/eLife.98427 (PMC11813226; doi:10.7554/eLife.98427)
Supplement: Supplementary file 6. [file elife-98427-supp6.xlsx]

## Sheet: SucrosevsControl (Liver)
gene_names

## Sheet: Sucrose+JNK_D1vsSucrose (Liver)
gene_names

## Sheet: Sucrose+JNK_D2vsSucrose (Liver)
gene_names

## Sheet: SucrosevsControl (vWAT)
gene_names

## Sheet: Sucrose+JNK_D1vsSucrose (vWAT)
gene_names

## Sheet: Sucrose+JNK_D2vsSucrose (vWAT)
gene_names

## Sheet: SucrosevsControl (SkM)
gene_names

## Sheet: Sucrose+JNK_D1vsSucrose (SkM)
gene_names

## Sheet: Sucrose+JNK_D2vsSucrose (SkM)
gene_names

## Sheet: SucrosevsControl (Brain)
gene_names

[truncated: 2 more sheets: Sucrose+JNK_D1vsSucrose (Brain), Sucrose+JNK_D2vsSucrose (Brain)]
