# Supplementary material for: Multi-tissue network analysis reveals the effect of JNK inhibition on dietary sucrose-induced metabolic dysfunction in rats
Source: eLife. 2025 Feb 11;13:RP98427. doi: 10.7554/eLife.98427 (PMC11813226; doi:10.7554/eLife.98427)
Supplement: Supplementary file 7. [file elife-98427-supp7.xlsx]

## Sheet: Liver
Gene

## Sheet: vWAT
Gene

## Sheet: SkM
Gene

## Sheet: Brain
Gene
